# Supplementary material for: Long-term outcomes of left atrial appendage isolation using cryoballoon in persistent atrial fibrillation
Source: Europace. 2022 Sep 27;25(2):366–73. doi: 10.1093/europace/euac167 (PMC10103563; doi:10.1093/europace/euac167)
Supplement: euac167_Supplementary_Data [file euac167_supplementary_data.zip]

Archive with 2 entries (2 files):
- Author aggr form.pdf
- Supplementary Table new.docx
